# Supplementary material for: CTRP3 and serum triglycerides in children aged 7-10 years
Source: PLoS One. 2020 Dec 3;15(12):e0241813. doi: 10.1371/journal.pone.0241813 (PMC7714231; doi:10.1371/journal.pone.0241813)
Supplement: S1 Data — (XLSX) [file pone.0241813.s001.xlsx]

## Sheet: Sheet1
	CTRP3 (MMW, ng/mL)	CTRP3 (HMW, ng/mL)	CTRP3 (HMW/MWM)	Total CTRP3 (ng/mL)	Adiponectin (ug/mL)	C-peptide (pg/mL)	Ghrelin (pg/mL)	Glucagon (pg/mL)	Leptin (pg/mL)	Resistin (pg/mL)	IL-6 (pg/mL)	TNF-a (pg/mL)	C Reactive Protein (pg/mL)	Insulin (pg/mL)	Total Cholesterol (mg/dL)	Triglycerides (mg/dL)	HDL (mg/dL)	VLDL (mg/dL)	LDL (mg/dL)	Height (cm)	Weight (Kg)	Child Age (yrs)	Systolic Blood pressure (mm Hg)	Diastolic Blood pressure (mm Hg)
Sample01	25.0122	95.76	3.829	120.01	19.7	1794.1	163.2	134.6	8120.6	3994	1.22	6.29	0.286	9.69	161	85	72.5	17	71.5	124.46	34.93	7	115	74
Sample02	65.8614	125.44	1.905	120.6	43.6	534.8	548.6	235.5	1759.1	3067.3	1.45	3.75	0.24		112	56	53	11	47.8	122.5	23.68	9	95	63
Sample03	32.3085	120.93	3.743	154.22	43.6	1091.1	150.1	104.6	4477.1	7200.6	0.99	5.01	0.463	23.5	163	120	49.7	24	89.3	129.01	27.22	9	96	60
Sample04	63.9738	96.41	1.507	116.24	43.6	1652.3	376.5	207.9	8980.6	9100.3	1.79	8.87	0.2	5	139	53	58.8	11	69.6	143	37.74	10	115	74
Sample05	34.7999	58.68	1.686	111.51	33.9	1689.4	221.3	112.7	3167.5	6044.6	0.99	3.75	0.502	4	127	78	62.4	16	49	127.99	26.76	8	97	61
Sample06	45.8934	60.62	1.321	88.51	43.6	971.9	522.5	120.3	3437	3803	6.15	7.57	0.431	7.7	142	87	50.2	17	74.4	119.38	23.68	7	118	66
Sample07	63.5831	156.41	2.46	167.62	37.9	1514.5	138.7	76.4	3296.4	1905.3	5.44	3.75	2.99	17.4	155	65	52.7	13	89.3	149.86	39.64	10	106	72
Sample08	23.3709	80.32	3.437	97.26	24.3	2893.8	303	317.3	7887.2	6524.8	5.44	10.16	3.46	17.7	174	79	69	16	89.2	132.84	25.49	7	103	69
Sample09	42.2758	114.4	2.706	113.63	40.2	361.2	1337.6	391.8	830.3	2313.3	6.15	11.47	2.18	11.7	128	57	57.1	11	59.5	130.81	29.48	9	113	49
Sample10	16.1304	94.36	5.85	119.22	31.3	3772.3	178.9	203	28820.7	4777.5	3.08	8.87	4.59	41.8	183	174	44.6	35	103.6	124.99	40.91	7	118	81
Sample11	15.9414	95.28	5.977	133.02	34.7	1036.8	279.9	76.4	7574.1	5633	0.76	3.75	2.01	26.1	174	171	48.2	34	91.6	123.01	34.56	7	112	71
Sample12	14.17	58.14	4.103	100.22	43.6	1168.3	31	104.6	8826.3	23973.5	1.91	6.29	0.735	2	152	103	43.4	21	88	151	50.89	10	111	77
Sample13	15.6584	85.68	5.472	104.61	20.7	1561.4	48.6	64.9	22970.6	15754.4	7.59	6.29	12.6	24.3	168	177	43.5	35	89.1	143.51	56.52	10	107	74
Sample14	55.7202	82.43	1.479	135.45	27.5	2074	258.1	34.2	6208.8	6267.3	0.05	5.01	1.34	8.7	134	64	49.7	13	71.5	121.92	27.31	7	86	52
Sample15	31.4712	93.65	2.976	119.41	22.1	2433.2	242.1	120.3	12153.2	5197.5	1.68	7.57	0.595	12.3	179	84	46.5	17	115.7	130.81	36.56	9	97	53
Sample16	18.3942	109.18	5.936	130.57	21.4	597.9	121.6	76.4	976.1	6085.6	0.99	5.01	2.02	16.6	140	152	67.3	30	42.3	135.5	27.22	9	96	61
Sample17	28.0855	137.22	4.886	141.88	33.2	1188	36.1	187.8	422.7	10310.4	3.78	8.87	0.369	3.03	163	75	69	15	79	127	24.22	8	105	65
Sample18	16.3907	77.48	4.727	93.39	18.1	2020.1	81.7	171.5	30949.6	6937.8	0.99	10.16	0.211	31.8	124	112	48.1	22	53.5	147.32	60.69	10	110	76
Sample19	49.3995	89.24	1.806	109.86	15.4	2094.5	132.4	134.6	7285.1	3774.5	0.3	5.01	1.9	54.3	148	81	49.6	16	82.2	150.11	46.63	10	100	65
Sample20	59.1154	70.22	1.188	98.84	32.9	513.2	209.7	34.2	316.4	8638	0.05	3.75	0.2	4.74	152	60	64.6	12	75.4	128.5	24.5	8	105	63
Sample21	14.3566	53.41	3.72	92.35	17	965.3	178	177.1	2487.6	3892.6	11.43	23.37	0.2	19.8	173	145	33.3	29	110.7	143	48.63	10	100	66
Sample22	15.623	55.08	3.526	114.84	18.6	1358.4	112.8	222.1	813.6	5768.9	1.45	5.01	2.62	11.8	167	182	30.3	36	100.3	136.9	43.27	10	113	77
Sample23	49.8166	93.61	1.879	114.49	20.8	424.1	54.5	86.6	1666.2	7145.3	0.99	3.75	1.68	19.1	107	64	40.4	13	53.8	125.5	43.27	8	99	65
Sample24	29.1869	104.69	3.587	116.59	31.3	1419	121.6	239.9	15342	6887.2	3.31	7.57	0.2	4.14	193	103	65	21	107.4	137.49	33.48	9	106	70
Sample25	16.1422	72.77	4.508	109.26	20.6	1741	470.6	687.5	2667.9	7694.7	33.58	148.29	8.4	64.7	165	90	46.4	18	100.6	141.8	42.73	10	102	56
Sample26	34.2028	49.07	1.435	109.79	26.6	444	285.9	147.7	993	2381.1	0.05	8.87	0.73	17.5	117	85	54.6	17	45.4	122.76	29.03	7	100	64
Sample27	59.9313	108.75	1.815	118.31	20.7	2427.9	435.3	295.7	12925.2	7387.6	0.76	6.29	7.57	10.9	126	71	45.7	14	66.1	140	32.75	10	107	74
Sample28	81.2259	62.45	0.769	95.64	19.6	1250.1	151.1	76.4	7034.5	4557.2	0.3	14.09	0.773	9.31	158	44	51	9	98.2	128.5	27.31	9	88	59
Sample29	44.3353	57.99	1.308	75.92	29	615.5	234.9	51.5	1304.7	10524.8	7.23	14.09	4.11	11	135	82	31.6	16	87	128.02	28.03	8	95	62
Sample30	18.9719	90.44	4.767	122.66	14.5	1556.9	271.6	76.4	2455.7	5078.6	0.53	3.75	1.51	32.3	173	163	40	33	100.4	137.16	46.35	10	109	74
Sample31	31.4183	52.22	1.662	96.99	17.5	2047	107.2	235.5	6472	2827.1	0.53	5.01	0.2	8.9	131	79	34	16	81.2	128.5	23.04	7	103	68
Sample32	16.8295	93.38	5.549	80.25	21	501.5	495.8	141.2	9085.8	3580.9	4.02	10.16	1.91	4.5	149	96	44.5	19	85.3	140.89	35.83	9	98	66
Sample33	15.7055	122.47	7.798	111.31	29.2	1384.8	163.2	153.9	174.3	4118.1	0.05	3.75	0.593	13.8	145	166	44.3	33	67.5	137.16	33.11	10	106	64
Sample34	22.7993	136.46	5.985	103.78	37.1	920.8	64.2	51.5	1233.9	8823.3	4.02	6.29	1.03	15.1	114	128	42.2	26	46.2	123.01	23.13	8	94	60
Sample35	16.8889	104.76	6.203	103.52	30.2	1995	12.9	187.8	2755.7	6277.4	0.76	7.57	1.67	26	153	103	46.3	21	86.1	136.5	50.62	9	131	66
Sample36	15.2232	73.68	4.84	87.76	30.5	465.2	797.2	187.8	639.1	9457.3	2.14	6.29	2.52	39.2	168	158	54.5	32	81.9	144.78	46.27	8	115	70
Sample37	13.5998	30.57	2.248	38.87	41.6	1175.2	234.9	76.4	2128.7	5392.9	0.08	5.01	3.31	4.33	151	136	27.3	27	96.5	149	37.47	10	109	75
Sample38	15.7673	94.29	5.98	109.55	73.1	1443.4	115	76.4	411.8	3721.7	0.3	3.75	0.986	6.49	161	106	43.7	21	96.1	153	41.82	10	103	70
Sample39	37.2453	88.4	2.373	107.59	43.1	892.3	258.9	187.8	911.4	2565	0.76	3.75	0.2	9.03	164	99	52	20	92.2	141	35.83	9	111	69
Sample40	14.1466	32.27	2.281	70.06	18	2439.6	211.1	95.9	27133.2	8535.4	2.61	6.29	18.8	14.6	119	90	28.7	18	72.3	133	51.17	9	114	71
Sample41	14.2166	107.29	7.547	83.88	33.8	1924.8	120.5	76.4	33815.3	3683.4	0.76	5.01	3.51	22.8	119	127	36.6	25	57	141.48	50.17	8	116	63
Sample42	84.6195	84.03	0.993	76.38	13.8	680.2	198	76.4	3140.5	5478.1	2.14	5.01	17.4	15.1	96	35	42.1	7	46.9	147	44.18	9	116	78
Sample43	12.3168	103.13	8.373	112.44	30.5	1738.5	136.6	207.9	18646.9	6864.5	3.43	8.87	5.71	17.3	126	98	50.3	20	56.1	136.5	34.02	8	100	58
Sample44	42.9353	74.17	1.727	84.49	35.1	325.4	7.1	76.4	2182.3	10931.7	4.38	5.84	4.24	10.3	157	51	56.6		90.2	123.01	25.58	8	100	55
Sample45	15.4677	75.22	4.863	57.13	19.1	1518	187.1	385.4	7048.9	4405.3	0.05	5.62	0.905	14.9	156	148	62	30	63.9	130.99	34.47	8	102	68
Sample46	15.5483	93.11	5.988	109.37	18.3	1890.4	44.1	751.8	8264.4	28931.3	18.34	10.48	1.41	61.6	164	263	35.8	53	75.6	137.49	43.45	8	111	50
Sample47	29.372	112.63	3.835	85.59	10.1	1128.5	143.3	76.4	1246.3	4908.5	11.41	4.5	1.28	15.5	140	76	37.7	15	87.1	123.01	24.58	7	102	63
Sample48	8.73096	81.45	9.329	95.12	17.5	2312.3	124.8	455.6	8771.9	3844	0.05	4.73	1.19	114	170	200	47.2	40	82.8	129	37.19	8	110	69
Sample49	12.1369	82.32	6.783	113.88	2.9	1702.4	139	120.7	2144.3	3599.1	0.05	1.76	0.417	36.8	167	188	65.8	38	63.6	134.01	28.67	10	112	68
Sample50	12.4518	140.59	11.291	128.6	7.2	777.9	161.6	76.4	3223.1	2350.5	0.05	1.99	0.853	17.9	195	171	44.3	34	116.5	148.59	44.91	10	109	71
Sample51	15.7211	97.35	6.192	108.26	6.6	379.2	167.3	76.4	1297.6	4405.3	0.05	1.99	2.1	5.09	122	105	52	21	49	107.01	17.87	7	94	31
Sample52	27.2985	81.65	2.991	60.59	15	401.1	74.1	76.4	1533.6	2874.6	0.05	0.58	1.65	7.75	132	80	77.3	16	38.7	131.5	32.11	9	98	67
Sample53	10.0303	99.7	9.94	88.83	5.4	448.2	102	76.4	499.9	2219.3	0.05	1.53	0.607	6.88	121	217	49.3	43	28.3	128.5	23.41	8	109	71
Sample54	19.0718	108.48	5.688	111.34	2.3	419.7	373.6	76.4	3246.6	3701.8	0.05	2.69	0.2	6.48	170	109	57.2	22	91	132.08	35.02	9	118	63
Sample55	14.3788	155.63	10.824	108.4	2.2	578.2	365	76.4	4595.8	4119.3	0.05	1.76	0.871	11.6	159	116	48	23	87.8	138.43	39.92	9	84	57
Sample56	8.75289	101.54	11.601	99.73	9.4	848.8	184.8	76.4	3595.5	2847.2	0.05	1.76	5.39	13.9	166	158	46.1	32	88.3	124.51	37.47	8	108	72
Sample57	5.73732	95.29	16.609	101.3	12.5	613.7	190.4	76.4	5682	2872.7	0.05	1.06	0.421	17.7	142	205	49.2	41	51.8	144.53	57.6	10	113	63
Sample58	30.6099	83.03	2.713	61.55	8.8	277.1	377.9	76.4	466.2	2600.8	0.05	1.29	0.2	3.99	162	68	60.6	14	87.8	129.03	25.4	8	107	58
Sample59	62.553	71.59	1.144	78.55	17.3	1149.6	105.3	385.4	9491.4	4766.5	0.76	5.4	0.211	15.8	75	53	37.8	11	26.6	142.24	52.62	8	102	66
Sample60	11.5989	62.94	5.426	75.64	16.7	658.9	253.9	76.4	2655.5	3313.5	0.05	2.23	0.309	12.7	123	123	41.9	25	56.5	122.94	62.6	7	124	90
Sample61	32.7681	60.98	1.861	103.83	9.8	503	372.2	76.4	4274.8	3045.1	0.05	1.29	0.908	10.4	186	105	45.4	21	119.6	129.54	32.48	10	100	64
Sample62	75.3198	92.76	1.232	99.82	3.3	340.6	401.8	76.4	1382.3	3295.9	0.05	1.53	0.81	4.06	166	84	44.8	17	104.4	130.3	29.76	10	99	67
